# Supplementary material for: Host-pathogen relationship in retreated tuberculosis with major rifampicin resistance–conferring mutations
Source: Front Microbiol. 2023 Jul 4;14:1187390. doi: 10.3389/fmicb.2023.1187390 (PMC10352910; doi:10.3389/fmicb.2023.1187390)
Supplement: Supplementary file 1 [file Table_1.XLSX]

## Sheet: TableS1
Supplementary Table S1: List of assay IDs (TaqMan® Gene Expression assays) used for quantitative real-time PCR
Gene	Assay ID
BATF2	Hs00912737_m1 (Hs00912736_m1 )
SERPING1	Hs00163781_m1
VAMP5	Hs01105383_g1
UBE2L6	Hs01125548_m1
IFI44	Hs00951349_m1
STAT1	Hs00234829_m1
S100P	Hs00195584_m1

## Sheet: TableS2_Demo
Supplementary Table S2: Characteristics of the study population (N = 295)
		Frequency	%
Age, years old (median [interquartile range])		46.8 [37.1–54.8]
Gender
Male		259	87.8
Female		36	12.2
HIV positive		9	3.1
History of tuberculosis treatment before the current episode
Once		247	83.7
Twice		39	13.2
Three times or more		9	3.1
Interval between the first and the current episode (in years) (median [interquartile range])		3 [1–6]
Reason for treatment stop in the first episode
Treatment completion		252	85.4
Treatment default		42	14.2
Felt better and stopped treatment by patient him/herself		23	7.8
Too busy to take medicine		4	1.4
Because of drug adverse effects		6	2
Complicated administrative process taking time		1	0.3
Could not continue due to drug addiction or going to the relevant rehabilitation center		6	2
Others		2	0.7
Information not available		1	0.3

## Sheet: TableS3_cmut
Supplementary Table S3: Frequency and proportion of compensatory mutations in rpoA, rpoB (non-RRDR), and rpoC genes (a) and distribution of compensatory mutations in Mtb strains with a different group of rpoB RRDR mutations (b).
a)
Compensatory mutations	Freq.	Percent
rpoA
No mutation	211	98.14
p.Ile202Thr	3	1.4
p.Thr187Ala	1	0.47
rpoB
No mutation	200	93.02
p.Arg225Gly	1	0.47
p.Asp435Pro	1	0.47
p.Asp435Pro, p.Met477Val	1	0.47
p.Gln409Arg	1	0.47
p.Glu807Ala	3	1.4
p.Gly345Asp	1	0.47
p.Ile491Thr	1	0.47
p.Leu731Pro	1	0.47
p.Leu953Pro	1	0.47
p.Met580Ile	1	0.47
p.Pro502Leu	1	0.47
p.Thr756Ala	1	0.47
p.Val534Gly	1	0.47
rpoC
No mutation	182	84.65
p.Ala492Val	2	0.93
p.Asn698His	1	0.47
p.Asp714Gly	1	0.47
p.Gln435Pro	1	0.47
p.Gln761Arg	1	0.47
p.Glu1092Asp	1	0.47
p.Glu1137Gly	1	0.47
p.Gly332Arg	2	0.93
p.Gly332Asn	1	0.47
p.Gly332Asp	2	0.93
p.Gly433Cys	2	0.93
p.Gly945Asp	1	0.47
p.Ile1046Met	1	0.47
p.Ile851Val	1	0.47
p.Leu405Met, p.Gly433Ala, p.Asn464Asp	1	0.47
p.Leu516Pro	1	0.47
p.Leu716Ile	2	0.93
p.Lys1152Met	2	0.93
p.Lys1152Thr	1	0.47
p.Met983Ile	1	0.47
p.Phe452Leu	1	0.47
p.Pro1040Ser	1	0.47
p.Pro434Gln	1	0.47
p.Pro434Leu, p.Leu527Val	1	0.47
p.Val483Ala	1	0.47
p.Val483Gly	2	0.93
b)
	Frequency (proportion, %) of strains
	Without any compensatory mutations*	With at least one compensatory mutation*
Group 1: No rpoB mutation (N = 128)	121 (94.5)	7 (5.5)
Group 2: rpoB H445Y (N = 15)	10 (66.7)	5 (33.3)
Group 3: rpoB S450L (N = 32)	4 (12.5)	28 (87.5)
Group 4: Other rpoB mutations (N = 40)	36 (90.0)	4 (10.0)
p value, compared between 4 groups (1, 2, 3 and 4)	< 0.001**
p value, compared between 3 groups (2, 3 and 4)	< 0.001**
p value, compared between 2 groups (2 and 3)	< 0.001**
*in either rpoA, non-RRDR rpoB or rpoC
**Fisher's exact test
RRDR: Rifampicin resistance determining region

## Sheet: TableS4_Rv1830
Supplementary Table S4: a) Frequency and proportion of mutations in Rv1830 among the whole study population (N = 215). b) Distribution of Rv1830 nonsynonymous mutations in the different groups. c) Association of nonsynonymous mutation in Rv1830 and rpoB H445Y compared with S450L using logistic regression models.
a)
Position	Variant category		Frequency	Proportion
No mutation			12	5.6
With mutation
2074754	Synonymous	c.-276C>G	202	93.9
2074565	Synonymous	c.-146C>T	1	0.5
2074695	Synonymous	c.-87C>T	4	1.9
2075037	Missense variant	c.197G>A (p.R66H)	2	0.9
2075139	Missense variant	c.299C>T (p.S100F)	2	0.9
2075178	Missense variant	c.338T>C (p.V113A)	1	0.5
2075516	Stop/lost and splice region variant¶	c.676T>C (p.Ter226Glnext*?)	1	0.5
b)
		Frequency (proportion, %) of strains		P value (by Fisher's exact test)
		Without any nonsynonymous mutations	With at least one nonsynonymous mutation
rpoB mutations	No rpoB mutation (N = 128)	127 (99.2)	1 (0.8)	0.007
	rpoB H445Y (N = 15)	12 (80.0)	3 (20.0)
	rpoB S450L (N = 32)	31 (96.9)	1 (3.1)
	Other rpoB mutations (N = 40)	39 (97.5)	1 (2.5)
Multi drug resistance	No (N = 132)	131 (99.2)	1 (0.8)	0.033
	Yes (N = 83)	78 (94.0)	5 (6.0)
Mtb (sub)lineages	Non-Beijing (N = 38)	38 (100.0)	0 (0.0)	0.725
	Ancient Beijing (N = 124)	120 (96.8)	4 (3.2)
	Modern Beijing (N = 53)	51 (96.2)	2 (3.8)
Compensatory mutation§	No (N = 171)	168 (98.2)	3 (1.8)	0.102
	Yes (N = 44)	41 (93.2)	3 (6.8)
History of TB treatment	Single (N = 183)	181 (98.9)	2 (1.1)	0.005
	Multiple (N = 32)	28 (87.5)	4 (12.5)
c)
		OR	95% CI	aOR	95% CI
Nonsynonymous mutation in Rv1830	Presence vs. absence	7.75	0.73–82.02	32.14	1.10–939.06
Mtb (sub)lineages	Ancient Beijing vs. non-Beijing	10	1.09–91.98	16.98	0.69–414.89
	Modern Beijing vs. non-Beijing	2.73	0.24–30.66	3.01	0.11–81.78
Compensatory mutation§	Yes vs. No	0.07	0.02–0.32	0.05	0.005–0.48
Clustered vs non-clustered†	Yes vs. No	3.52	0.68–18.30	11.29	0.38–332.87
Age	Increased by one year	0.97	0.92–1.02	0.95	0.87–1.03
Gender	Female vs. Male	1.79	0.46–6.97	3.73	0.32–42.89
Body mass index	Increased by one unit	0.77	0.56–1.05	0.75	0.44–1.26
¶ leads to change in the Rv1830 from 225 to 259 amino acids: from VTQLVTRARSARGSTLGEQPRQDQLDFADHTGTAGDGNDGAAAASGPVQPGLFPDDSVPDELVGYRGPSACQIAGITYRQLDYWARTSLVVPSIRSAAGSGSQRLYSFKDILVLKIVKRLLDTGISLHNIRVAVDHLRQRGVQDLANITLFSDGTTVYECTSAEEVVDLLQGGQGVFGIAVSGAMRELTGVIADFHGERADGGESIAAPEDELASRRKHRDRKIG* to VTQLVTRARSARGSTLGEQPRQDQLDFADHTGTAGDGNDGAAAASGPVQPGLFPDDSVPDELVGYRGPSACQIAGITYRQLDYWARTSLVVPSIRSAAGSGSQ…
§ any mutation in rpoA, rpoC, or non-RRDR rpoB gene
† defined by <6 pairwise SNV difference
SNV: single-nucleotide variation; RRDR: Rifampicin resistance–determining region; OR: odds ratio; aOR: adjusted odds ratio; CI: confidence interval.

## Sheet: TableS5_cluster
Supplementary Table S5: rpoB mutations and genotypic clustering of Mtb strains.
Group	Category of rpoB mutations	Frequency and proportion (%) of clustering defined by number of pairwise SNV difference
		< 6 SNVs	< 12 SNVs
Group 1	No mutation (N = 128)	6 (4.7%)	21 (16.4%)
Group 2	rpoB H445Y (N = 15)	4 (26.7%)	6 (40.0%)
Group 3	rpoB S450L (N = 32)	3 (9.4%)	9 (28.1%)
Group 4	Other rpoB mutations (N = 40)	5 (12.5%)	12 (30.0%)
	Total (N = 215)	18 (8.4%)	48 (22.3%)
p value	Compared between 4 groups (1, 2, 3, 4)	0.020*	0.064**
*Fisher's exact test
**Chi square test
Mtb: Mycobacterium tuberculosis.

## Sheet: TableS6_Demo
Supplementary Table S6: rpoB mutations and host factors
	Frequency (n/N) and proportion (%) in different groups of rpoB mutations
	No mutation (N = 128)	H445Y (N = 15)	S450L (N = 32)	Other mutations (N = 40)	p value
Age, years old (median [interquartile range])	47.0 [37.2–54.6]	42.8 [37.5–48.8]	50.3 [36.4–56.5]	42.9 [35.0–50.4]	0.224
Gender					0.018
Male	117/128 (91.4)	10/15 (66.7)	25/32 (78.1)	36/40 (90.0)
Female	11/128 (8.6)	5/15 (33.3)	7/32 (21.9)	4/40 (10.0)
Body mass index					0.045
< 17	41/128 (32.0)	9/15 (60.0)	6/32 (18.8)	14/40 (35.0)
≥ 17	87/128 (68.0)	6/15 (40.0)	26/32 (81.2)	26/40 (65.0)
BCG vaccinated	15/116 (12.9)	2/14 (14.3)	4/29 (13.8)	8/37 (21.6)	0.617
HIV positive	5/128 (3.9)	0/15 (0.0)	2/32 (6.3)	0/40 (0.0)	0.5
History of TB treatment before the current episode					0.001
Single	115/128 (89.8)	8/15 (53.3)	25/32 (78.1)	35/40 (87.5)
Multiple (=2 times or more)	13/128 (10.2)	7/15 (46.7)	7/32 (21.9)	5/40 (12.5)
Interval between the first and the current episodes (in years) (median [interquartile range])	3 [1–7]	2 [1–5.5]	2 [1–4]	2 [2–6]	0.305
Chest X-ray findings
≥ 2 cavities	38/114 (33.3)	2/13 (15.4)	5/28 (17.9)	13/36 (36.1)	0.231
Infiltration in ≥ 3 lung zones	54/114 (47.4)	4/13 (30.8)	13/28 (46.4)	16/36 (44.4)	0.74
Sputum test
Smear grade ≥ 3+	44/128 (34.4)	5/15 (33.3)	8/32 (25.0)	13/40 (32.5)	0.794
Culture grade ≥ 2+	46/128 (35.9)	3/15 (20.0)	11/32 (34.4)	16/40 (40.0)	0.606

## Sheet: Table S7_Cibersortx
Supplementary Table S7: Scores reflecting the proportions of blood cell types in a mixture, estimated using CIBERSORTx in the absolute mode, and absolute neutrophil counts in the peripheral blood.
Sample	Phenotype	Cluster	Estimated using CIBERSORTx																										Directly measured in the whole peripheral blood
			B cells naive	B cells memory	Plasma cells	T cells CD8	T cells CD4 naive	T cells CD4 memory resting	T cells CD4 memory activated	T cells follicular helper	T cells regulatory (Tregs)	T cells gamma delta	NK cells resting	NK cells activated	Monocytes	Macrophages M0	Macrophages M1	Macrophages M2	Dendritic cells resting	Dendritic cells activated	Mast cells resting	Mast cells activated	Eosinophils	Neutrophils	P-value	Correlation	RMSE	Absolute score (sig.score)	Absolute neutrophil count (G/L)
R007	H445Y	2	1.23967	0	0.045884	6.56773	3.74153	5.17348	2.42144	0	0	0	6.095	0	20.8745	0	0	0	0	0.222885	1.42018	0	0	36.184	0	0.677445	0.736751	83.9863	7.2
R019	S450L	2	0.207702	0.431576	0	5.73348	2.34623	0.611905	1.5012	0	0	0	7.34841	0	34.1228	0	0	0	0	0.585584	3.18032	0	0	68.0422	0	0.718743	0.70942	124.111	6.3
R040	H445Y	2	0	1.00983	0	0	4.91369	8.66076	1.43816	0	0	0	7.18372	0	22.2346	0	0	0	0	0.604488	3.43714	0	0	67.4721	0	0.706661	0.722059	116.955	5.8
R056	H445Y	2	2.1721	0.265578	0	1.2909	7.87071	0.205449	2.24907	0	1.59935	0	7.59791	0	36.2461	0	0	0	0	0.957859	0	0	0	48.9119	0	0.725256	0.690341	109.367	5.6
R059	H445Y	3	0	1.09845	0	0	5.33631	0	4.5329	0	0	0	9.21838	0	36.6591	0	0	0	0	0.126625	4.10954	0	0	124.507	0	0.72241	0.732378	185.588	10.1
R080	H445Y	2	3.18809	0.979245	0	3.32022	7.49616	6.59378	1.36582	0	1.11045	0	10.5146	0	11.5558	0	0	0	0	0.401652	0	0	0	60.8304	0	0.661261	0.765036	107.356	3.2
R105	H445Y	3	0	0.625932	0	6.6271	3.91196	3.03157	3.72178	0	0	0	10.9606	0	28.0982	0	0	0	0	0.478629	2.96305	0	0	100.535	0	0.716309	0.721877	160.954	10.8
R136	S450L	1	0.549483	0	0.199137	0	8.71254	7.37741	2.24957	0	0.410165	0	7.60041	0	25.8793	0	0	0	0	0	0.93809	0	0	70.3192	0	0.746736	0.67319	124.235	6.2
R150	S450L	1	0.547434	0	0	11.5524	4.20259	6.15151	1.97995	0	0.653437	0	10.3714	0	14.0444	0	0	0	0	0.987682	1.01376	0	0	83.0966	0	0.758774	0.66193	134.601	5.5
R186	S450L	1	1.56304	0	0	1.02253	7.92677	1.01452	2.5111	0	1.80604	0	7.40778	0	23.2453	0	0	0	0	1.17366	0.910567	0	0	75.4565	0	0.772432	0.646273	124.038	7
R190	S450L	3	0.2068	1.33502	0	0.716488	5.29023	0.416595	2.90979	0	0	0	9.34395	0	30.4305	0	0	0	0	2.10022	2.02964	0	0	108.972	0	0.695299	0.763097	163.751	9
R211	S450L	1	0	2.41675	0	0	5.07026	9.47846	2.76434	0	0	0	4.47679	0	25.9859	0	0	0	0	1.05446	3.30329	0	0	53.2682	0	0.736478	0.678003	107.818	5.5

## Sheet: TableS8 DEG0.1
Supplementary Table S8: List of genes differently expressed between rpoB H445Y and S450L groups obtained by DESeq2 with adjusted P values <0.1 set as default
Gen symbol	Gene ID	baseMean	log2 Fold Change*	lfcSE	stat	P value	adjusted P value
Before adjustment for PCA-based clusters
S100P	6286	112.827	-2.52427	0.486988	-5.18344	2.17836e-07	0.00217979
FUNDC2	65991	963.125	-1.90763	0.370366	-5.15067	2.59561e-07	0.00217979
TRAV1-2	28692	67.5166	-1.98249	0.439622	-4.50955	6.49662e-06	0.0363724
GZMK	3003	635.015	-1.11228	0.253663	-4.38489	1.16046e-05	0.036496
RPH3A	22895	1604.56	-1.43461	0.328999	-4.36055	1.29736e-05	0.036496
HLA-V	352962	737.771	-6.76917	1.55275	-4.35948	1.30374e-05	0.036496
GPS2P1	392281	49.2339	-3.51735	0.818203	-4.29888	1.71664e-05	0.0411896
ADCY3	109	735.684	-1.24125	0.294249	-4.21838	2.46069e-05	0.0482444
PAGE2B	389860	49.8315	-3.15564	0.75005	-4.20724	2.58514e-05	0.0482444
GATA2	2624	402.73	1.46467	0.353083	4.14821	3.35078e-05	0.0533719
RPL41P5	6172	499.092	-1.36587	0.330038	-4.13853	3.49542e-05	0.0533719
KRT23	25984	3351.32	-1.03962	0.252625	-4.11527	3.86724e-05	0.0541284
ABCC4	10257	430.262	-1.14698	0.282798	-4.05581	4.996e-05	0.0645483
AKAP12	9590	92.5728	1.98765	0.496629	4.00228	6.27343e-05	0.0752633
SLC2A4	6517	15.5555	-5.10193	1.28491	-3.97064	7.16796e-05	0.0802621
COX7C	1350	647.013	-1.08515	0.27792	-3.90453	9.4409e-05	0.0981965
POLR2K	5440	106.795	-1.44781	0.37199	-3.89208	9.93892e-05	0.0981965
TNFAIP6	7130	1617.51	-1.1104	0.287131	-3.8672	0.00011009	0.0991798
HBD	3045	35.0315	-3.63114	0.94008	-3.86258	0.000112194	0.0991798
RPL21P16	729402	2193.8	-1.24058	0.322824	-3.84289	0.000121596	0.0998932
RPL21P75	728501	2095.61	-1.23151	0.321014	-3.83631	0.000124896	0.0998932
After adjustment for PCA-based clusters
USP32P1	162632	6.26017	30	3.74395	8.01292	1.12017e-15	2.58872e-11
AC016683.5	NA	1.88757	30	4.94113	6.07148	1.26735e-09	1.46442e-05
TAGLN	6876	1113.36	-2.31927	0.404276	-5.73685	9.64535e-09	7.17203e-05
NRIR	104326052	414.112	-3.45667	0.607315	-5.69172	1.25766e-08	7.17203e-05
LRRC37A5P	652972	1.77305	-30	5.30434	-5.65575	1.55172e-08	7.17203e-05
HLA-J	3137	806.439	-3.0372	0.545015	-5.57269	2.50834e-08	9.66129e-05
USP41	373856	129.578	-5.69764	1.02807	-5.54207	2.98909e-08	9.86826e-05
SAMD4A	23034	285.565	-2.2748	0.475284	-4.78618	1.69983e-06	0.00491039
ARG1	383	299.089	3.69895	0.779305	4.74648	2.06989e-06	0.00524207
GBP4	115361	11650.3	-1.44233	0.305748	-4.7174	2.3888e-06	0.00524207
RTP4	64108	1215.05	-1.82969	0.388592	-4.70853	2.49514e-06	0.00524207
KLRF1	51348	478.181	1.68438	0.365125	4.61316	3.96593e-06	0.00763772
RGPD2	729857	894.012	2.51877	0.558555	4.50944	6.49987e-06	0.0115548
CMPK2	129607	3127.91	-2.49706	0.558191	-4.47349	7.69532e-06	0.0123201
USP53	54532	151.461	2.2769	0.509913	4.46528	7.99658e-06	0.0123201
LINC02193	105371423	976.007	2.26023	0.510155	4.43048	9.40243e-06	0.0135806
FAM160A1	NA	27.0456	-7.84276	1.81935	-4.31075	1.62703e-05	0.0212532
RMI2	116028	202.128	-2.59378	0.604351	-4.29184	1.77202e-05	0.0212532
IFIT1	3434	6965.64	-2.31716	0.541389	-4.28002	1.86873e-05	0.0212532
AF001548.6	NA	25.2036	6.32053	1.47829	4.27557	1.90649e-05	0.0212532
AC144568.4	NA	185.381	3.05274	0.714476	4.27269	1.93127e-05	0.0212532
EPSTI1	94240	11191.9	-1.42347	0.338532	-4.20482	2.61292e-05	0.0264582
WLS	79971	2480.03	1.29654	0.308474	4.20307	2.63323e-05	0.0264582
RGPD1	400966	873.459	2.30179	0.551642	4.17263	3.01109e-05	0.0289943
S100P	6286	112.827	-2.90592	0.710171	-4.09186	4.27925e-05	0.0395574
SCAT1	101928710	42.8305	3.34382	0.823905	4.0585	4.93881e-05	0.0438984
GCH1	2643	2503.58	-1.55247	0.383401	-4.04921	5.13903e-05	0.0439863
TEKT2	27285	28.7142	7.42263	1.83956	4.03501	5.45999e-05	0.0450644
GPC4	2239	37.9214	-4.4304	1.10424	-4.01216	6.01659e-05	0.0465385
SLFN5	162394	3144.65	-1.54321	0.384727	-4.01119	6.04135e-05	0.0465385
FFAR3	2865	230.197	-1.72682	0.436214	-3.95865	7.53739e-05	0.0556177
APOBEC3B	9582	1159.16	-1.56407	0.395615	-3.95351	7.70128e-05	0.0556177
RP11-577H5.6	NA	79.7012	3.07968	0.782653	3.93493	8.32224e-05	0.0582809
KIF16B	55614	175.885	-1.99316	0.511331	-3.89799	9.69946e-05	0.0659278
TYMS	7298	129.127	-2.45737	0.632798	-3.88333	0.000103034	0.0680316
PARP11	57097	685.484	-1.48101	0.384809	-3.84871	0.000118744	0.0762267
ABCA9	10350	17.3816	7.3733	1.94105	3.79861	0.00014551	0.0892599
TRAV1-2	28692	67.5166	-2.80436	0.740488	-3.78718	0.000152366	0.0892599
AOC1	26	142.591	-7.44673	1.9699	-3.78026	0.000156664	0.0892599
SERPING1	710	10328.9	-1.6165	0.4279	-3.77775	0.000158251	0.0892599
LGALS3BP	3959	1446.66	-1.78194	0.47198	-3.77546	0.00015971	0.0892599
PRSS21	10942	57.3361	-4.75728	1.26135	-3.77157	0.000162225	0.0892599
NCAPH	23397	43.0698	-3.0783	0.817458	-3.7657	0.000166083	0.0892599
NACAD	23148	22.8238	-8.09965	2.15958	-3.75056	0.000176438	0.0926699
RPL23AP45	729764	98.593	2.31933	0.619933	3.74125	0.000183104	0.0940342
IL31RA	133396	136.545	-2.1883	0.586772	-3.72939	0.000191945	0.0964314
NECAB2	54550	180.589	1.83845	0.49413	3.72058	0.000198765	0.0977331
MOV10	4343	6035.56	-1.30073	0.350554	-3.71051	0.000206841	0.0989587
RSAD2	91543	14362.7	-3.14344	0.848	-3.70689	0.000209821	0.0989587
MYL3	4634	2.10772	-19.6239	5.30466	-3.69936	0.000216142	0.0999007
* negative values indicate downregulation in H445Y group

## Sheet: TableS9_KEGG-GO
Supplementary Table S9: Gene Ontology (GO) biological process pathway analysis for differentially expressed genes. GO terms under-represented or over-represented in the H445Y group when compared with S450L group are listed.
ID	Description	p value	Adjusted p value	q value	Count	Gene Ratio	Gene ID	Gene name*
Under-represented
GO:0051607	defense response to virus	2.8205e-05	0.00822175	0.00578944	5	5/26	64108/3434/9582/4343/91543	RTP4/IFIT1/APOBEC3B/MOV10/RSAD2
GO:0140546	defense response to symbiont	2.8205e-05	0.00822175	0.00578944	5	5/26	64108/3434/9582/4343/91543	RTP4/IFIT1/APOBEC3B/MOV10/RSAD2
GO:0045071	negative regulation of viral genome replication	6.27555e-05	0.0121955	0.00858759	3	3/26	3434/9582/91543	IFIT1/APOBEC3B/MOV10
GO:0009265	2'-deoxyribonucleotide biosynthetic process	0.000121344	0.0128197	0.00902716	2	2/26	129607/7298	CMPK2/TYMS
GO:0046385	deoxyribose phosphate biosynthetic process	0.000121344	0.0128197	0.00902716	2	2/26	129607/7298	CMPK2/TYMS
GO:0009615	response to virus	0.000131935	0.0128197	0.00902716	5	5/26	64108/3434/9582/4343/91543	RTP4/IFIT1/APOBEC3B/MOV10/RSAD2
GO:0009263	deoxyribonucleotide biosynthetic process	0.000192553	0.0140152	0.00986893	2	2/26	129607/7298	CMPK2/TYMS
GO:0072527	pyrimidine-containing compound metabolic process	0.000195749	0.0140152	0.00986893	3	3/26	129607/9582/7298	CMPK2/APOBEC3B/TYMS
GO:0045069	regulation of viral genome replication	0.000217715	0.0140152	0.00986893	3	3/26	3434/9582/91543	IFIT1/APOBEC3B/MOV10
GO:0009200	deoxyribonucleoside triphosphate metabolic process	0.000248976	0.0140152	0.00986893	2	2/26	129607/7298	CMPK2/TYMS
GO:0048525	negative regulation of viral process	0.000275033	0.0140152	0.00986893	3	3/26	3434/9582/91543	IFIT1/APOBEC3B/MOV10
GO:0009148	pyrimidine nucleoside triphosphate biosynthetic process	0.000312516	0.0140152	0.00986893	2	2/26	129607/7298	CMPK2/TYMS
GO:0046653	tetrahydrofolate metabolic process	0.000312516	0.0140152	0.00986893	2	2/26	2643/7298	GCH1/TYMS
GO:0009219	pyrimidine deoxyribonucleotide metabolic process	0.000502263	0.0206354	0.0145307	2	2/26	129607/7298	CMPK2/TYMS
GO:0009147	pyrimidine nucleoside triphosphate metabolic process	0.000545472	0.0206354	0.0145307	2	2/26	129607/7298	CMPK2/TYMS
GO:0006760	folic acid-containing compound metabolic process	0.000590424	0.0206354	0.0145307	2	2/26	2643/7298	GCH1/TYMS
GO:0010528	regulation of transposition	0.000637114	0.0206354	0.0145307	2	2/26	9582/4343	APOBEC3B/MOV10
GO:0010529	negative regulation of transposition	0.000637114	0.0206354	0.0145307	2	2/26	9582/4343	APOBEC3B/MOV10
GO:0019079	viral genome replication	0.000773637	0.0229576	0.0161658	3	3/26	3434/9582/91543	IFIT1/APOBEC3B/MOV10
GO:0006221	pyrimidine nucleotide biosynthetic process	0.000787566	0.0229576	0.0161658	2	2/26	129607/7298	CMPK2/TYMS
GO:0032196	transposition	0.000896475	0.0248879	0.0175251	2	2/26	9582/4343	APOBEC3B/MOV10
GO:0042558	pteridine-containing compound metabolic process	0.000953498	0.0252677	0.0177926	2	2/26	2643/7298	GCH1/TYMS
GO:0072528	pyrimidine-containing compound biosynthetic process	0.00107266	0.0267506	0.0188368	2	2/26	129607/7298	CMPK2/TYMS
GO:1903900	regulation of viral life cycle	0.00110123	0.0267506	0.0188368	3	3/26	3434/9582/91543	IFIT1/APOBEC3B/MOV10
GO:0009394	2'-deoxyribonucleotide metabolic process	0.00140019	0.0326525	0.0229926	2	2/26	129607/7298	CMPK2/TYMS
GO:0050792	regulation of viral process	0.00147947	0.0331742	0.02336	3	3/26	3434/9582/91543	IFIT1/APOBEC3B/MOV10
GO:0019692	deoxyribose phosphate metabolic process	0.00154296	0.0333165	0.0234602	2	2/26	129607/7298	CMPK2/TYMS
GO:0045776	negative regulation of blood pressure	0.00161685	0.0336651	0.0237057	2	2/26	2643/2865	GCH1/FFAR3
GO:0009262	deoxyribonucleotide metabolic process	0.0016924	0.034023	0.0239577	2	2/26	129607/7298	CMPK2/TYMS
GO:0006220	pyrimidine nucleotide metabolic process	0.00218035	0.0423715	0.0298364	2	2/26	129607/7298	CMPK2/TYMS
Upper-represented
GO:0006607	NLS-bearing protein import into nucleus	3.88516e-05	0.0118498	0.0069933	2	2/9	729857/400966	RGPD2/RGPD1
*Bold: IFN-inducible genes

## Sheet: TableS10_EnrichedGene
Supplementary Table S10: Enriched gene sets and core enriched genes: the five gene sets with the strongest adjusted P values and corresponding enriched genes obtained by gene set enrichment analysis and leading edge analysis, after adjustment for clustering.
ID	Set size	Enrichment Score	NES	P value	adjusted P value	q value	Rank	Leading edge	Genes in the core enrichment*	absNES	Count	Gene Ratio
HALLMARK_INTERFERON_GAMMA_RESPONSE (Interferon type II pathway)	200	-0.768552	-2.70968	1e-10	1.25e-09	8.42105e-10	2894	tags=54%, list=12%, signal=48%	IFI27/TXNIP/IL15RA/ADAR/PDE4B/OASL/HLA-A/TNFAIP2/TOR1B/PSMA3/CIITA/METTL7B/CASP3/ARID5B/TRIM26/PTPN1/CCL2/ITGB7/IRF5/MX2/SAMHD1/PLA2G4A/GBP6/JAK2/IRF9/SP110/PSME2/IRF8/FAS/NUP93/VAMP5/IFITM3/CD38/FGL2/BST2/MX1/HELZ2/OAS2/ISG20/ST3GAL5/ZNFX1/CD74/SAMD9L/EIF2AK2/BATF2/PNPT1/GPR18/NLRC5/XAF1/UBE2L6/TNFAIP3/OAS3/RIPK2/TAP1/TNFSF10/CFB/LY6E/IRF7/SOCS1/IFI35/STAT1/MT2A/ZBP1/TDRD7/APOL6/CASP7/RNF213/TRA…	2.70968	107	0.535
HALLMARK_INTERFERON_ALPHA_RESPONSE (Interferon type I pathway)	97	-0.833899	-2.69109	1e-10	1.25e-09	8.42105e-10	2096	tags=62%, list=8%, signal=57%	TRIM26/LPAR6/CNP/CSF1/IRF9/SP110/PSME2/IFITM3/UBA7/BST2/MX1/HELZ2/ISG20/CD74/SAMD9L/EIF2AK2/BATF2/PNPT1/UBE2L6/TENT5A/RIPK2/TAP1/LY6E/IRF7/TRIM5/IFI35/OAS1/TDRD7/SAMD9/TRAFD1/IFI44/NUB1/NCOA7/USP18/PARP9/TRIM14/HERC6/PARP12/CMTR1/IL15/WARS1/IFIH1/DHX58/CXCL10/IFI44L/LAMP3/IFIT2/PARP14/DDX60/STAT2/ISG15/LAP3/IFIT3/RSAD2/MOV10/LGALS3BP/EPSTI1/CMPK2/RTP4/GBP4	2.69109	60	0.618557
HALLMARK_E2F_TARGETS	200	-0.637189	-2.24654	1e-10	1.25e-09	8.42105e-10	3708	tags=36%, list=15%, signal=31%	TUBB/LIG1/NOLC1/ILF3/BRCA1/MSH2/BIRC5/CKS2/MTHFD2/CKS1B/USP1/DEK/MCM6/DEPDC1/BARD1/PCNA/WEE1/E2F8/SPC24/CENPE/KIF22/ATAD2/ASF1A/RNASEH2A/WDR90/SMC1A/NUP205/BRMS1L/POLE/CDC25A/RACGAP1/SPC25/AURKB/CDKN3/KIF4A/RAD50/UBE2S/BRCA2/NBN/CCP110/SPAG5/CDC20/NCAPD2/RAD51AP1/DSCC1/MCM2/TRIP13/LMNB1/TIMELESS/BUB1B/KIF2C/TIPIN/PLK4/MKI67/MAD2L1/CDCA8/TOP2A/NASP/STMN1/DIAPH3/DNMT1/MCM4/HELLS/CIT/CDK1/RRM2/MCM3/…	2.24654	73	0.365
HALLMARK_G2M_CHECKPOINT	198	-0.616614	-2.17185	1e-10	1.25e-09	8.42105e-10	5125	tags=45%, list=20%, signal=36%	PRC1/NUMA1/DMD/NOTCH2/MNAT1/POLA2/KPNA2/MYBL2/CHAF1A/KIF23/ABL1/MEIS2/HMGB3/FBXO5/HMGA1/HIF1A/CDC27/SMAD3/NOLC1/PURA/ILF3/KIF11/BIRC5/CKS2/NCL/NSD2/KPNB1/CKS1B/MCM6/BARD1/SLC38A1/MARCKS/CENPF/ATF5/HSPA8/TOP1/CDC6/CENPE/KIF22/KNL1/SMC1A/RAD54L/SMC2/POLE/SLC7A1/POLQ/CDC25A/SNRPD1/RACGAP1/AURKB/CDKN3/KIF4A/UBE2S/BRCA2/MTF2/KIF15/NEK2/GINS2/NDC80/UBE2C/CDC45/E2F1/CDC20/KIF20B/MCM2/MEIS1/PBK/LMNB1/CCN…	2.17185	89	0.449495
HALLMARK_INFLAMMATORY_RESPONSE	179	-0.456617	-1.59393	0.000346941	0.00346941	0.00233728	2872	tags=25%, list=11%, signal=22%	LYN/SPHK1/IRF1/IL6/CCR7/CYBB/ITGB8/IL15RA/PDE4B/SLC31A1/EDN1/CALCRL/GABBR1/IFITM1/CCL2/RGS1/CSF1/AXL/SERPINE1/HPN/SLC7A1/IL10/BST2/C3AR1/CXCR6/IRAK2/EIF2AK2/FFAR2/IL18RAP/RIPK2/FZD5/TNFSF10/ADGRE1/LY6E/IRF7/P2RX7/EBI3/MSR1/CD40/MARCO/IL15/CXCL10/LAMP3/GCH1/RTP4	1.59393	45	0.251397
*bold and underlined: used for RNA expression analysis by real-time RT-PCR

[truncated: 1 more sheets: TableS11_Cluster-Tx]
